# Supplementary material for: Influence of Ribavirin Serum Levels on Outcome of Antiviral Treatment and Anemia in Hepatitis C Virus Infection
Source: PLoS One. 2016 Jul 7;11(7):e0158512. doi: 10.1371/journal.pone.0158512 (PMC4936744; doi:10.1371/journal.pone.0158512)
Supplement: S1 Table — Raw data analyzed for this study. (XLSX) [file pone.0158512.s001.xlsx]

## Sheet: Wiederhergestellt_Blatt1
Patient_Number	Hemoglobin_Decline_Groups	RBV_dose_change	Exclusion_Hemoglobindecline_0_3_because_dosereduction	Fibrosis_Metavir	HCVGenotype_1‎_4_vs_2‎_3	log10HCVRNA	Age	Sex	RBV_meanvalue	RBV_meanvalue_groups	RBVmean_greater2	RBV_Wk4	RBV_End_of_Treatment	RBV_endTx_greater2	BMI	HCV_Genotype	SVR	extended_treatment_duration	Immunosuppression	IL28b_rs12979860_notCC	Relapse	ETR	IL28b_rs12979860	Prior_antiHCV_treatment	RVR	HCV_RNA	Number_ribavirin_measurements	Start_Hb	Hb_Nadir	Hb_decline	Treatment_duration_1	Treatment_duration_2	Early_treatment_cessation	Treatment_duration_weeks	Transplantation	TPL_Immunsuppression	Dialysis
2	> 3 g/dl	none	0	Metavir F2	Genotype 1 or 4	6.17898	62	male	3.9	3,001 - 4	yes	3	not available	1	28.6	1	yes	no	yes	not available	no relapse	yes	not available	standard interferon +- ribavirin	no	1510000	3	10.8	6.7	4.1	standard duration	not available	no early cessation	48	Liver	Immunsuppression	no
3	> 3 g/dl	none	0	Metavir F0-1	Genotype 1 or 4	5.50651	34	male	1.7	0-2	no	not available	not available	1	20.8	1	yes	no	no	CC	no relapse	yes	CC	none	no	321000	1	14	10.8	3.2	standard duration	not available	no early cessation	48	0	no immunsuppression	no
5	> 3 g/dl	none	0	Metavir F3	Genotype 1 or 4	5.0569	59	male	1.6	0-2	no	not available	1.6	0	26.6	4	yes	no	no	not available	no relapse	yes	not available	none	yes	114000	1	14.1	8.1	6	shortened but SVR	not available	Chemotherapy	27	0	no immunsuppression	no
6	<= 3 g/dl	reduction	Exclusion	not available	Genotype 2 or 3	5.13672	52	male	0.68	0-2	no	1.2	0.6	0	17.1	3	yes	no	no	not CC	no relapse	yes	CT	none	not available	137000	3	12	9.4	2.6	standard duration	not available	no early cessation	24.9	0	none, but dialysis	yes
7	> 3 g/dl	none	0	not available	Genotype 1 or 4	5.77085	55	male	2.73	2,001 - 3	yes	0.9	2.3	1	28	1	yes	no	no	not available	no relapse	yes	not available	none	yes	590000	4	14.6	8.2	6.4	standard duration	not available	no early cessation	24	0	none, but dialysis	yes
8	> 3 g/dl	reduction	0	Metavir F0-1	Genotype 1 or 4	4.71933	64	male	0.82	0-2	no	1.83	0	0	21.2	1	yes	no	no	not available	no relapse	yes	not available	none	yes	52400	5	12.4	5.9	6.5	shortened but SVR	not available	side effects	42	Kidney	none, but dialysis	yes
12	> 3 g/dl	none	0	Metavir F0-1	Genotype 1 or 4	4.51851	39	female	3.31	3,001 - 4	yes	3	not available	1	20	1	yes	no	no	CC	no relapse	yes	CC	none	yes	33000	2	12.7	9.1	3.6	standard duration	not available	side effects	36.1	0	no immunsuppression	no
14	> 3 g/dl	increase	0	Metavir F2	Genotype 1 or 4	6.82737	58	male	3.07	3,001 - 4	yes	3.5	not available	1	27.8	1	yes	yes	yes	not CC	no relapse	yes	CT	standard interferon +- ribavirin	no	6720000	4	14.2	7.9	6.3	extended because of transplantation	not available	no early cessation	71.7	Liver	Immunsuppression	no
15	> 3 g/dl	none	0	Metavir F2	Genotype 1 or 4	6.11394	59	male	1.83	0-2	no	1.7	not available	1	25.8	1	no	no	no	not CC	relapse	yes	CT	standard interferon +- ribavirin	no	1300000	4	15.2	11.7	3.5	standard duration	not available	no early cessation	48	0	no immunsuppression	no
17	<= 3 g/dl	none	0	Metavir F0-1	Genotype 2 or 3	7.09342	42	male	1.9	0-2	no	not available	not available	1	24.7	3	no	no	no	not CC	relapse	yes	CT	standard interferon +- ribavirin	no	12400000	1	15	12.3	2.7	standard duration	not available	no early cessation	24	0	no immunsuppression	no
18	<= 3 g/dl	none	0	Metavir F0-1	Genotype 2 or 3	6.3962	49	female	2.13	2,001 - 3	yes	not available	not available	1	24	2	yes	no	no	not available	no relapse	yes	not available	none	yes	2490000	2	13.8	10.9	2.9	standard duration	not available	no early cessation	24	0	no immunsuppression	no
19	> 3 g/dl	reduction	0	Metavir F3	Genotype 1 or 4	6	51	female	3.22	3,001 - 4	yes	not available	not available	1	32.7	1	no	no	no	not available	relapse	yes	not available	none	no	1000000	4	12.3	8	4.3	standard duration	not available	no early cessation	48	0	no immunsuppression	no
20	> 3 g/dl	reduction	0	Metavir F2	Genotype 1 or 4	6.48996	54	male	1.94	0-2	no	2.8	2.5	1	27.8	1	no	no	yes	CC	relapse	yes	CC	none	no	3090000	5	14.2	5.1	9.1	standard duration	not available	no early cessation	49.4	Liver	Immunsuppression	no
21	> 3 g/dl	none	0	Metavir F4	Genotype 2 or 3	5.99167	68	male	1.6	0-2	no	not available	not available	1	20.6	3	no	no	no	CC	not available	no	CC	none	yes	981000	1	14.3	10.9	3.4	standard duration	not available	no early cessation	24	0	no immunsuppression	no
23	> 3 g/dl	none	0	Metavir F3	Genotype 1 or 4	6.23805	66	female	3.5	3,001 - 4	yes	4.5	not available	1	not available	1	no	yes	no	not CC	relapse	yes	TT	standard interferon +- ribavirin	no	1730000	3	13.9	8.7	5.2	standard duration	not available	no early cessation	72	0	no immunsuppression	no
24	<= 3 g/dl	reduction	0	Metavir F0-1	Genotype 1 or 4	6.74974	54	female	5.29	> 4	yes	6.3	not available	1	not available	1	yes	no	no	CC	no relapse	yes	CC	none	no	5620000	3	11	9.5	1.5	shortened but SVR	not available	side effects	42.4	0	no immunsuppression	no
27	<= 3 g/dl	none	0	Metavir F2	Genotype 2 or 3	6.12385	57	male	2.8	2,001 - 3	yes	2.8	not available	1	22.5	2	no	no	no	not available	not available	no	not available	standard interferon +- ribavirin	no	1330000	1	15.1	13.3	1.8	standard duration	not available	Non-Response	12	0	no immunsuppression	no
28	> 3 g/dl	none	0	Metavir F0-1	Genotype 1 or 4	6.19866	43	female	3.43	3,001 - 4	yes	2.6	not available	1	19.8	4	yes	no	no	not available	no relapse	yes	not available	none	no	1580000	4	12.3	9.1	3.2	standard duration	not available	no early cessation	48	0	no immunsuppression	no
29	<= 3 g/dl	none	0	not available	Genotype 2 or 3	7.13033	21	male	2.53	2,001 - 3	yes	2.2	3	1	not available	2	yes	no	no	not CC	no relapse	yes	CT	none	yes	13500000	2	14.7	11.9	2.8	standard duration	not available	no early cessation	24	0	no immunsuppression	no
30	> 3 g/dl	reduction	0	Metavir F0-1	Genotype 2 or 3	5.94841	26	male	1.9	0-2	no	not available	not available	1	19.8	3	yes	no	no	not available	no relapse	yes	not available	none	yes	888000	1	15.5	7.3	8.2	standard duration	not available	no early cessation	24	0	no immunsuppression	no
31	> 3 g/dl	none	0	Metavir F2	Genotype 1 or 4	5.79379	51	male	2.85	2,001 - 3	yes	not available	not available	1	26.3	4	yes	no	no	not available	no relapse	yes	not available	none	yes	622000	2	15.7	10.4	5.3	shortened but SVR	not available	side effects	43.7	0	no immunsuppression	no
32	> 3 g/dl	none	0	not available	Genotype 2 or 3	6.57864	37	female	2.9	2,001 - 3	yes	not available	not available	1	23.1	3	yes	no	no	not available	no relapse	yes	not available	none	not available	3790000	1	12.3	9	3.3	standard duration	not available	no early cessation	24	0	no immunsuppression	no
34	> 3 g/dl	increase	0	Metavir F0-1	Genotype 1 or 4	4.39794	48	male	2.23	2,001 - 3	yes	not available	5.2	1	23.5	1	yes	no	no	not available	no relapse	yes	not available	none	yes	25000	5	15.6	9.2	6.4	standard duration	not available	no early cessation	48	Kidney	none, but dialysis	yes
35	<= 3 g/dl	none	0	Metavir F0-1	Genotype 1 or 4	5.7679	32	female	2.34	2,001 - 3	yes	2	not available	1	17.1	1	yes	no	no	not CC	no relapse	yes	TT	none	no	586000	4	10.5	10.5	0	standard duration	not available	no early cessation	48	0	no immunsuppression	no
36	<= 3 g/dl	none	0	not available	Genotype 2 or 3	4.84819	28	female	1.72	0-2	no	1.6	not available	1	not available	3	yes	no	no	not CC	no relapse	yes	CT	none	yes	70500	2	14	11.5	2.5	standard duration	not available	no early cessation	24.1	0	no immunsuppression	no
38	<= 3 g/dl	none	0	Metavir F2	Genotype 2 or 3	6.96426	53	male	2.75	2,001 - 3	yes	1.9	not available	1	23.5	3	yes	yes	yes	CC	no relapse	yes	CC	none	no	9210000	2	13.6	11.1	2.5	extended because of transplantation	not available	no early cessation	48	Liver	Immunsuppression	no
39	> 3 g/dl	none	0	Metavir F0-1	Genotype 1 or 4	7.3927	53	male	2.67	2,001 - 3	yes	not available	not available	1	25.9	1	yes	no	yes	not available	no relapse	yes	not available	Peg-interferon and Ribavirin	no	24700000	2	13	6.1	6.9	standard duration	not available	no early cessation	48	Liver	Immunsuppression	no
40	> 3 g/dl	none	0	not available	Genotype 2 or 3	5.44716	29	male	2.34	2,001 - 3	yes	not available	not available	1	21.5	3	yes	no	no	not CC	no relapse	yes	TT	none	yes	280000	2	14.4	11.3	3.1	standard duration	not available	no early cessation	23.9	0	no immunsuppression	no
41	> 3 g/dl	none	0	Metavir F0-1	Genotype 2 or 3	6.62118	53	female	3.52	3,001 - 4	yes	3.4	3.8	1	26.3	2	yes	no	no	CC	no relapse	yes	CC	none	yes	4180000	4	14.8	10.3	4.5	standard duration	not available	no early cessation	24	0	no immunsuppression	no
42	<= 3 g/dl	increase	0	Metavir F0-1	Genotype 2 or 3	6.10721	43	male	2.31	2,001 - 3	yes	not available	not available	1	not available	3	yes	no	no	not available	no relapse	yes	not available	none	yes	1280000	2	13	10.5	2.5	standard duration	not available	no early cessation	28	0	no immunsuppression	no
43	<= 3 g/dl	increase	0	not available	Genotype 2 or 3	4.96567	28	female	1.5	0-2	no	not available	not available	1	28.1	3	yes	no	no	not available	no relapse	yes	not available	none	yes	92400	2	13.3	12.3	1	standard duration	not available	no early cessation	28	0	no immunsuppression	no
44	> 3 g/dl	increase	0	Metavir F2	Genotype 1 or 4	6.02938	57	female	2.67	2,001 - 3	yes	1.6	not available	1	21.9	1	no	no	yes	not available	not available	no	not available	none	no	1070000	4	13	6.6	6.4	standard duration	not available	Non-Response	36.3	Liver	Immunsuppression	no
45	<= 3 g/dl	increase	0	Metavir F4	Genotype 1 or 4	5.47857	43	male	1.66	0-2	no	not available	1.99	0	22.2	4	no	no	no	not CC	not available	no	TT	none	no	301000	2	14.4	12.7	1.7	standard duration	not available	Non-Response	27.1	0	no immunsuppression	no
47	> 3 g/dl	none	0	Metavir F0-1	Genotype 1 or 4	6.73239	37	male	3.33	3,001 - 4	yes	2.7	not available	1	27.7	1	no	no	no	not available	relapse	yes	not available	none	no	5400000	3	14.2	9.6	4.6	standard duration	not available	no early cessation	48	0	no immunsuppression	no
48	<= 3 g/dl	none	0	not available	Genotype 2 or 3	4.49136	31	female	1.37	0-2	no	1.3	not available	1	not available	3	yes	no	no	not CC	no relapse	yes	CT	none	yes	31000	3	15.1	12.2	2.9	standard duration	not available	no early cessation	24	0	no immunsuppression	no
49	> 3 g/dl	increase	0	Metavir F0-1	Genotype 2 or 3	5.96426	35	male	2.09	2,001 - 3	yes	1.2	2.3	1	22.6	2	yes	no	no	not available	no relapse	yes	not available	none	yes	921000	4	14.5	10.1	4.4	standard duration	not available	no early cessation	24	0	no immunsuppression	no
50	> 3 g/dl	none	0	Metavir F2	Genotype 2 or 3	6.69723	67	male	2.3	2,001 - 3	yes	2.4	not available	1	29.1	3	yes	no	no	CC	no relapse	yes	CC	none	yes	4980000	3	16.7	10.2	6.5	standard duration	not available	no early cessation	24.1	0	no immunsuppression	no
51	> 3 g/dl	reduction	0	Metavir F2	Genotype 2 or 3	6.98632	53	male	1.59	0-2	no	1.8	1	0	not available	2	no	no	no	CC	relapse	yes	CC	none	no	9690000	4	15.1	11.7	3.4	standard duration	not available	no early cessation	24	0	no immunsuppression	no
52	> 3 g/dl	none	0	Metavir F3	Genotype 1 or 4	6.5832	66	male	3.3	3,001 - 4	yes	2.7	not available	1	not available	1	no	no	no	CC	relapse	yes	CC	none	no	3830000	4	17.1	11.5	5.6	standard duration	not available	no early cessation	48	0	no immunsuppression	no
53	<= 3 g/dl	none	0	Metavir F0-1	Genotype 2 or 3	5.46389	38	female	2.06	2,001 - 3	yes	2.2	not available	1	24.2	3	yes	no	no	not CC	no relapse	yes	TT	none	yes	291000	3	13.1	10.3	2.8	standard duration	not available	no early cessation	25	0	no immunsuppression	no
54	<= 3 g/dl	increase	0	Metavir F3	Genotype 1 or 4	5.45179	42	male	3.42	3,001 - 4	yes	2.7	3.23	1	not available	1	yes	no	no	not available	no relapse	yes	not available	none	yes	283000	5	12.8	10.6	2.2	standard duration	not available	no early cessation	48.3	0	no immunsuppression	no
56	<= 3 g/dl	none	0	Metavir F0-1	Genotype 1 or 4	5.63849	29	female	3.02	3,001 - 4	yes	2.6	not available	1	not available	1	yes	no	no	not CC	no relapse	yes	CT	none	yes	435000	3	13	10.4	2.6	standard duration	not available	no early cessation	48	0	no immunsuppression	no
57	<= 3 g/dl	none	0	Metavir F2	Genotype 1 or 4	5.99388	46	male	3.8	3,001 - 4	yes	not available	3.8	1	not available	1	no	no	no	not CC	not available	no	CT	none	not available	986000	1	15.6	13	2.6	standard duration	not available	Breakthrough	24.3	0	no immunsuppression	no
58	<= 3 g/dl	none	0	Metavir F0-1	Genotype 2 or 3	6.64147	55	female	3.57	3,001 - 4	yes	3.7	not available	1	not available	2	yes	no	no	CC	no relapse	yes	CC	none	yes	4380000	2	13.2	10.6	2.6	standard duration	not available	no early cessation	24	0	no immunsuppression	no
59	<= 3 g/dl	increase	0	not available	Genotype 2 or 3	7.15836	27	male	2.53	2,001 - 3	yes	not available	3	1	not available	3	yes	no	no	not available	no relapse	yes	not available	none	yes	14400000	2	15.1	12.9	2.2	standard duration	not available	no early cessation	24	0	no immunsuppression	no
60	> 3 g/dl	none	0	Metavir F2	Genotype 2 or 3	6.0569	42	male	2.83	2,001 - 3	yes	2.3	not available	1	not available	3	yes	no	no	not CC	no relapse	yes	CT	none	yes	1140000	2	15.1	10.1	5	standard duration	not available	no early cessation	24	0	no immunsuppression	no
62	> 3 g/dl	none	0	Metavir F0-1	Genotype 2 or 3	5.58995	45	female	2.73	2,001 - 3	yes	2.5	not available	1	28.3	3	yes	no	no	not CC	no relapse	yes	TT	none	yes	389000	3	14.8	11.1	3.7	standard duration	not available	no early cessation	24	0	no immunsuppression	no
63	> 3 g/dl	none	0	Metavir F0-1	Genotype 1 or 4	5.09342	51	male	2.9	2,001 - 3	yes	2.9	2.9	1	30.7	1	yes	no	no	not CC	no relapse	yes	CT	none	yes	124000	1	14.8	10.7	4.1	shortened but SVR	not available	side effects	8	0	no immunsuppression	no
64	> 3 g/dl	increase	0	Metavir F2	Genotype 1 or 4	6.27416	42	female	3.27	3,001 - 4	yes	not available	3.39	1	not available	1	yes	yes	no	CC	no relapse	yes	CC	Peg-interferon and Ribavirin	yes	1880000	6	15.1	11.6	3.5	extended after unsuccessful prior treatment	not available	no early cessation	72	0	no immunsuppression	no
67	> 3 g/dl	none	0	Metavir F4	Genotype 1 or 4	5.79518	58	male	2.88	2,001 - 3	yes	not available	2.7	1	not available	1	no	no	no	not CC	relapse	yes	TT	none	yes	624000	4	15.1	10.2	4.9	not extended despite cirrhosis	not available	no early cessation	48	0	no immunsuppression	no
71	> 3 g/dl	increase	0	Metavir F2	Genotype 1 or 4	6.78604	34	male	2.8	2,001 - 3	yes	2	not available	1	not available	1	no	no	no	not CC	relapse	yes	CT	standard interferon +- ribavirin	no	6110000	5	15.1	10.8	4.3	standard duration	not available	no early cessation	72	0	no immunsuppression	no
73	> 3 g/dl	none	0	Metavir F4	Genotype 1 or 4	6.11059	54	male	2.73	2,001 - 3	yes	3.3	1.3	0	not available	4	no	no	no	not CC	not available	no	CT	none	no	1290000	3	14.1	8.6	5.5	standard duration	not available	Non-Response	12	0	no immunsuppression	no
74	> 3 g/dl	none	0	Metavir F0-1	Genotype 2 or 3	4.02531	27	male	2.54	2,001 - 3	yes	3.3	1.48	0	24.3	3	yes	no	no	not available	no relapse	yes	not available	none	yes	10600	2	15.8	12.6	3.2	standard duration	not available	no early cessation	24	0	no immunsuppression	no
77	<= 3 g/dl	none	0	Metavir F0-1	Genotype 1 or 4	4.5682	33	female	3.11	3,001 - 4	yes	3.1	not available	1	23.2	1	yes	no	no	CC	no relapse	yes	CC	none	yes	37000	4	12.3	10.3	2	standard duration	not available	no early cessation	48	0	no immunsuppression	no
78	<= 3 g/dl	increase	0	Metavir F0-1	Genotype 2 or 3	5.79449	53	female	2.34	2,001 - 3	yes	1.8	2.3	1	not available	3	yes	no	no	not available	no relapse	yes	not available	none	no	623000	4	12.2	10.2	2	standard duration	not available	no early cessation	24	0	no immunsuppression	no
79	> 3 g/dl	none	0	Metavir F3	Genotype 2 or 3	5.60423	53	male	2.34	2,001 - 3	yes	2	2.04	1	28.2	3	yes	no	no	not CC	no relapse	yes	CT	none	yes	402000	4	15	10.4	4.6	standard duration	not available	no early cessation	23.9	0	no immunsuppression	no
80	<= 3 g/dl	none	0	Metavir F0-1	Genotype 1 or 4	5.5172	27	female	4.14	> 4	yes	2.24	not available	1	23.8	1	yes	no	no	not available	no relapse	yes	not available	none	yes	329000	4	13.7	11.6	2.1	standard duration	not available	no early cessation	48	0	no immunsuppression	no
81	<= 3 g/dl	none	0	Metavir F2	Genotype 1 or 4	5.92324	43	male	2.79	2,001 - 3	yes	2.1	not available	1	23.5	1	yes	no	no	not available	no relapse	yes	not available	none	yes	838000	3	14.6	11.8	2.8	standard duration	not available	no early cessation	48	0	no immunsuppression	no
82	> 3 g/dl	reduction	0	Metavir F0-1	Genotype 1 or 4	6.40312	50	male	3.73	3,001 - 4	yes	not available	3.7	1	21.8	4	yes	no	yes	not CC	no relapse	yes	CT	none	no	2530000	4	13.3	5.3	8	standard duration	not available	no early cessation	48	Liver	Immunsuppression	no
84	<= 3 g/dl	none	0	Metavir F2	Genotype 2 or 3	5.76118	51	female	2.07	2,001 - 3	yes	2.07	not available	1	not available	2	yes	no	no	not available	no relapse	yes	not available	none	no	577000	1	15.4	13.2	2.2	standard duration	not available	no early cessation	24	0	no immunsuppression	no
85	<= 3 g/dl	none	0	Metavir F2	Genotype 2 or 3	5.0086	47	female	1.8	0-2	no	2.15	not available	1	not available	2	yes	no	no	not available	no relapse	yes	not available	none	yes	102000	2	13.2	10.6	2.6	standard duration	not available	no early cessation	24	0	no immunsuppression	no
86	> 3 g/dl	none	0	Metavir F0-1	Genotype 2 or 3	4.38917	41	male	2.94	2,001 - 3	yes	2.91	2.46	1	not available	3	yes	no	no	not CC	no relapse	yes	CT	none	yes	24500	3	17.9	13.2	4.7	standard duration	not available	no early cessation	23.9	0	no immunsuppression	no
87	> 3 g/dl	none	0	Metavir F0-1	Genotype 1 or 4	5.93247	36	male	3.86	3,001 - 4	yes	2.53	not available	1	28.7	1	yes	yes	yes	not CC	no relapse	yes	CT	Peg-interferon and Ribavirin	no	856000	5	16.2	10.7	5.5	extended after unsuccessful prior treatment	extended because of transplantation	no early cessation	72	Liver	Immunsuppression	no
89	> 3 g/dl	increase	0	Metavir F3	Genotype 1 or 4	6.93651	61	male	2.68	2,001 - 3	yes	2.5	2.71	1	22.9	1	no	no	no	not CC	not available	no	CT	none	no	8640000	4	16.3	10.4	5.9	standard duration	not available	Non-Response	32.9	0	no immunsuppression	no
90	> 3 g/dl	none	0	Metavir F4	Genotype 2 or 3	6.47712	72	female	2.57	2,001 - 3	yes	2.54	3.02	1	22.8	2	yes	no	no	not available	no relapse	yes	not available	none	no	3000000	3	13.1	6.6	6.5	standard duration	not available	no early cessation	24	0	no immunsuppression	no
91	<= 3 g/dl	none	0	Metavir F0-1	Genotype 2 or 3	6.83315	36	female	2.28	2,001 - 3	yes	2.42	not available	1	not available	3	yes	no	no	not CC	no relapse	yes	CT	none	yes	6810000	3	13.4	10.8	2.6	standard duration	not available	no early cessation	24	0	no immunsuppression	no
92	<= 3 g/dl	none	0	Metavir F4	Genotype 1 or 4	5.24797	34	male	0.91	0-2	no	1.16	0.47	0	29.9	1	no	no	no	not available	not available	no	not available	none	no	177000	2	15.8	13	2.8	standard duration	not available	Non-Response	15.4	0	no immunsuppression	no
94	> 3 g/dl	increase	0	not available	Genotype 2 or 3	5.76042	41	male	1.85	0-2	no	1.15	2.16	1	23.9	3	yes	no	no	not CC	no relapse	yes	CT	none	yes	576000	4	15.1	10.9	4.2	standard duration	not available	no early cessation	24	0	no immunsuppression	no
95	> 3 g/dl	none	0	Metavir F0-1	Genotype 2 or 3	5.75815	48	male	2.8	2,001 - 3	yes	3.39	2.76	1	22.5	3	yes	yes	yes	CC	no relapse	yes	CC	none	no	573000	5	14.6	8.5	6.1	extended because of transplantation	not available	no early cessation	47.9	Liver	Immunsuppression	no
96	> 3 g/dl	none	0	Metavir F0-1	Genotype 2 or 3	5.78462	59	female	2.58	2,001 - 3	yes	2.58	not available	1	not available	2	no	no	no	not CC	relapse	yes	TT	none	no	609000	1	15.9	11.5	4.4	standard duration	not available	no early cessation	24	0	no immunsuppression	no
98	<= 3 g/dl	increase	0	Metavir F4	Genotype 1 or 4	5.32838	44	male	1.73	0-2	no	1	2.39	1	34.4	4	no	no	no	not available	not available	no	not available	none	no	213000	4	15.7	13.7	2	standard duration	not available	Non-Response	24	0	no immunsuppression	no
99	> 3 g/dl	none	0	Metavir F0-1	Genotype 2 or 3	4.89432	44	female	3.55	3,001 - 4	yes	2.02	not available	1	19.6	3	yes	no	no	not available	no relapse	yes	not available	none	yes	78400	3	12.1	8.9	3.2	standard duration	not available	no early cessation	24	0	no immunsuppression	no
100	<= 3 g/dl	none	0	Metavir F0-1	Genotype 2 or 3	5.28556	22	female	2.51	2,001 - 3	yes	2.02	2.44	1	not available	2	yes	no	no	not CC	no relapse	yes	CT	none	yes	193000	4	14.4	12.1	2.3	standard duration	not available	no early cessation	24	0	no immunsuppression	no
101	> 3 g/dl	increase	0	Metavir F0-1	Genotype 1 or 4	3.42651	36	male	2.49	2,001 - 3	yes	1.99	3	1	22.3	1	yes	no	no	not CC	no relapse	yes	CT	none	yes	2670	3	15.2	8.7	6.5	standard duration	not available	no early cessation	48	0	no immunsuppression	no
102	> 3 g/dl	none	0	Metavir F0-1	Genotype 1 or 4	5.62325	23	male	4.58	> 4	yes	not available	3.47	1	25.5	1	yes	no	no	not available	no relapse	yes	not available	none	no	420000	2	15.1	11.8	3.3	standard duration	not available	no early cessation	48	0	no immunsuppression	no
103	> 3 g/dl	increase	0	Metavir F2	Genotype 2 or 3	6.38021	48	male	1.74	0-2	no	2.27	1.98	0	23.5	3	no	no	no	CC	relapse	yes	CC	none	yes	2400000	4	16.4	11.9	4.5	standard duration	not available	no early cessation	24	0	no immunsuppression	no
104	> 3 g/dl	none	0	Metavir F4	Genotype 2 or 3	4.89321	48	male	1.14	0-2	no	1.14	not available	1	20.5	3	no	no	no	not CC	not available	not available	CT	none	no	78200	1	14.2	5.5	8.7	standard duration	not available	no early cessation	48	0	no immunsuppression	no
105	> 3 g/dl	none	0	Metavir F2	Genotype 1 or 4	6.81158	56	male	4.78	> 4	yes	not available	not available	1	22	1	no	yes	yes	not CC	relapse	yes	CT	Peg-interferon and Ribavirin	no	6480000	2	14.3	8.5	5.8	extended but not SVR	not available	no early cessation	72	Liver	Immunsuppression	no
106	> 3 g/dl	none	0	Metavir F2	Genotype 1 or 4	5.87099	44	male	3.19	3,001 - 4	yes	2.05	not available	1	23.5	4	yes	no	no	CC	no relapse	yes	CC	none	yes	743000	4	14.7	10.9	3.8	standard duration	not available	no early cessation	48	0	no immunsuppression	no
107	<= 3 g/dl	increase	0	Metavir F2	Genotype 1 or 4	4.70672	36	female	2.48	2,001 - 3	yes	2	3.11	1	not available	4	no	no	no	not CC	not available	no	CT	standard interferon +- ribavirin	no	50900	3	15.4	12.6	2.8	standard duration	not available	Non-Response	15.1	0	no immunsuppression	no
108	> 3 g/dl	increase	0	Metavir F0-1	Genotype 2 or 3	6.07188	51	male	3.03	3,001 - 4	yes	1.31	2.21	1	20.8	3	yes	yes	yes	not available	no relapse	yes	not available	none	no	1180000	5	12.2	8.6	3.6	extended after unsuccessful prior treatment	extended because of transplantation	no early cessation	48	Liver	Immunsuppression	no
110	> 3 g/dl	none	0	Metavir F3	Genotype 1 or 4	4.21219	55	male	2.64	2,001 - 3	yes	not available	not available	1	24	1	yes	no	no	not available	no relapse	yes	not available	none	yes	16300	3	15.6	11.2	4.4	standard duration	not available	no early cessation	48	0	no immunsuppression	no
111	<= 3 g/dl	increase	0	not available	Genotype 2 or 3	5.0569	28	male	1.64	0-2	no	1.65	1.76	0	22	3	yes	no	no	not available	no relapse	yes	not available	none	yes	114000	4	16.1	13.1	3	standard duration	not available	no early cessation	24	0	no immunsuppression	no
112	<= 3 g/dl	none	0	Metavir F2	Genotype 1 or 4	5.79727	54	male	2.41	2,001 - 3	yes	1.88	2.33	1	21.9	4	yes	no	no	not available	no relapse	yes	not available	none	no	627000	5	16.9	14.1	2.8	standard duration	not available	no early cessation	48	0	no immunsuppression	no
114	> 3 g/dl	reduction	0	Metavir F3	Genotype 1 or 4	5.23045	48	female	2.24	2,001 - 3	yes	1.83	2.44	1	not available	4	no	no	no	not CC	not available	no	TT	standard interferon +- ribavirin	yes	170000	4	12.7	8.7	4	standard duration	not available	no early cessation	48.9	0	no immunsuppression	no
115	> 3 g/dl	increase	0	Metavir F0-1	Genotype 1 or 4	4.94448	24	female	1.65	0-2	no	1.91	not available	1	19.5	1	yes	no	no	not CC	no relapse	yes	CT	none	no	88000	3	14.6	11.3	3.3	standard duration	not available	no early cessation	48.3	0	no immunsuppression	no
116	<= 3 g/dl	none	0	Metavir F0-1	Genotype 2 or 3	6.13988	41	male	1.66	0-2	no	1.29	1.39	0	25.5	3	no	no	no	not available	relapse	yes	not available	none	yes	1380000	3	12.9	11.7	1.2	standard duration	not available	no early cessation	24.4	0	no immunsuppression	no
117	> 3 g/dl	none	0	not available	Genotype 2 or 3	4.86923	34	male	2.08	2,001 - 3	yes	1.65	2.67	1	25.6	3	yes	no	no	not available	no relapse	yes	not available	none	yes	74000	2	16.6	12.8	3.8	standard duration	not available	no early cessation	24	0	no immunsuppression	no
118	> 3 g/dl	increase	0	Metavir F0-1	Genotype 1 or 4	6.72099	25	female	1.63	0-2	no	1.6	not available	1	not available	1	no	no	no	not available	not available	no	not available	none	no	5260000	2	15.2	11.1	4.1	standard duration	not available	Non-Response	13	0	no immunsuppression	no
119	<= 3 g/dl	none	0	Metavir F4	Genotype 2 or 3	6.55751	48	male	1.42	0-2	no	0.82	not available	1	20.1	3	no	no	no	not CC	relapse	yes	CT	none	no	3610000	2	14.3	12.5	1.8	standard duration	not available	no early cessation	24	0	no immunsuppression	no
120	<= 3 g/dl	none	0	Metavir F0-1	Genotype 1 or 4	5.17319	20	male	3.12	3,001 - 4	yes	not available	3.64	1	19.8	1	yes	no	no	not available	no relapse	yes	not available	none	yes	149000	3	12.4	11.2	1.2	standard duration	not available	no early cessation	48	0	no immunsuppression	no
121	> 3 g/dl	none	0	Metavir F4	Genotype 1 or 4	6.2878	60	male	3.55	3,001 - 4	yes	not available	not available	1	not available	1	no	no	no	CC	relapse	yes	CC	standard interferon +- ribavirin	yes	1940000	2	17	10.9	6.1	not extended despite cirrhosis	not available	no early cessation	48	0	no immunsuppression	no
122	> 3 g/dl	none	0	Metavir F0-1	Genotype 1 or 4	5.08636	51	male	3.57	3,001 - 4	yes	3.3	3.75	1	23.9	1	yes	no	no	CC	no relapse	yes	CC	none	yes	122000	4	14.8	9	5.8	standard duration	not available	no early cessation	25	0	no immunsuppression	no
124	<= 3 g/dl	none	0	Metavir F0-1	Genotype 2 or 3	5.51851	47	male	1.66	0-2	no	1.71	1.6	0	25.9	3	no	no	no	not CC	relapse	yes	TT	none	yes	330000	2	15.1	14	1.1	standard duration	not available	no early cessation	15.7	0	no immunsuppression	no
125	<= 3 g/dl	none	0	Metavir F0-1	Genotype 2 or 3	6.15229	49	female	2.93	2,001 - 3	yes	2.11	not available	1	29.4	3	no	no	no	CC	relapse	yes	CC	none	no	1420000	3	13.9	11	2.9	standard duration	not available	no early cessation	23.7	0	no immunsuppression	no
127	> 3 g/dl	reduction	0	Metavir F2	Genotype 2 or 3	6.09342	52	male	2.04	2,001 - 3	yes	2.1	not available	1	not available	3	yes	no	no	not available	no relapse	yes	not available	none	no	1240000	3	16.1	9.1	7	standard duration	not available	no early cessation	24.1	0	no immunsuppression	no
128	<= 3 g/dl	none	0	Metavir F2	Genotype 2 or 3	5.44716	47	male	1.92	0-2	no	not available	not available	1	not available	3	yes	no	no	not available	no relapse	yes	not available	none	yes	280000	1	14	11.5	2.5	standard duration	not available	no early cessation	24	0	no immunsuppression	no
131	> 3 g/dl	increase	0	Metavir F0-1	Genotype 1 or 4	7.17609	34	male	1.86	0-2	no	1.92	2.22	1	26.9	1	no	no	no	not CC	relapse	yes	CT	none	no	15000000	5	15.8	12.3	3.5	standard duration	not available	no early cessation	48	0	no immunsuppression	no
132	<= 3 g/dl	none	0	Metavir F3	Genotype 1 or 4	6.63347	56	male	3.41	3,001 - 4	yes	3.41	not available	1	not available	1	yes	no	no	CC	no relapse	yes	CC	standard interferon +- ribavirin	no	4300000	1	14	11.3	2.7	standard duration	not available	no early cessation	48	0	no immunsuppression	no
133	<= 3 g/dl	none	0	Metavir F4	Genotype 2 or 3	6.43136	48	male	1.54	0-2	no	1.7	0.47	0	35	3	no	no	no	not available	relapse	yes	not available	none	no	2700000	3	15	12.4	2.6	standard duration	not available	no early cessation	24.4	0	no immunsuppression	no
135	> 3 g/dl	none	0	Metavir F2	Genotype 1 or 4	6.30103	61	male	4.15	> 4	yes	5.07	3.03	1	32.7	4	no	no	yes	not available	not available	no	not available	Peg-interferon and Ribavirin	no	2000000	5	15.4	10.6	4.8	standard duration	not available	Non-Response	39.9	Liver	Immunsuppression	no
136	> 3 g/dl	none	0	Metavir F2	Genotype 2 or 3	6.23045	56	male	4.05	> 4	yes	not available	2.58	1	not available	3	yes	no	no	not available	no relapse	yes	not available	none	yes	1700000	3	15.7	9.7	6	standard duration	not available	no early cessation	24	0	no immunsuppression	no
138	> 3 g/dl	none	0	Metavir F0-1	Genotype 1 or 4	6.07918	45	male	4.17	> 4	yes	not available	4.57	1	25.1	1	no	no	no	not available	not available	no	not available	none	no	1200000	2	15.1	11.7	3.4	standard duration	not available	Non-Response	12.6	0	no immunsuppression	no
139	<= 3 g/dl	none	0	Metavir F0-1	Genotype 2 or 3	6.59106	49	male	2.45	2,001 - 3	yes	2.53	not available	1	not available	3	yes	no	no	not available	no relapse	yes	not available	none	yes	3900000	3	14	11.5	2.5	standard duration	not available	no early cessation	24	0	no immunsuppression	no
140	> 3 g/dl	reduction	0	Metavir F2	Genotype 2 or 3	5.32222	68	male	2.94	2,001 - 3	yes	1.7	2.25	1	29.1	3	yes	yes	yes	not available	no relapse	yes	not available	standard interferon +- ribavirin	no	210000	5	14.4	8	6.4	extended because of transplantation	not available	no early cessation	48	Liver	Immunsuppression	no
141	> 3 g/dl	none	0	Metavir F2	Genotype 1 or 4	5.27184	53	male	2.34	2,001 - 3	yes	not available	not available	1	32.2	4	no	no	no	not CC	not available	no	TT	none	no	187000	1	14.7	8.2	6.5	standard duration	not available	Non-Response	19.9	0	no immunsuppression	no
142	> 3 g/dl	none	0	Metavir F4	Genotype 2 or 3	6.04139	55	male	2.19	2,001 - 3	yes	2.12	not available	1	not available	2	yes	yes	no	not available	no relapse	yes	not available	none	no	1100000	4	12.9	9.5	3.4	extended because of cirrhosis	not available	no early cessation	48	0	no immunsuppression	no
143	> 3 g/dl	reduction	0	Metavir F2	Genotype 1 or 4	6.87506	48	female	5.65	> 4	yes	not available	6.23	1	20	1	yes	no	no	not CC	no relapse	yes	TT	none	no	7500000	4	13.8	9.1	4.7	standard duration	not available	no early cessation	48	0	no immunsuppression	no
144	<= 3 g/dl	none	0	Metavir F2	Genotype 2 or 3	5.23045	54	female	1.5	0-2	no	1.78	not available	1	not available	3	yes	no	no	not available	no relapse	yes	not available	none	yes	170000	3	12.6	10.5	2.1	shortened but SVR	not available	side effects	22.9	0	no immunsuppression	no
145	> 3 g/dl	increase	0	Metavir F0-1	Genotype 1 or 4	6.17609	60	male	3.71	3,001 - 4	yes	not available	not available	1	25.6	1	no	no	yes	CC	not available	not available	CC	none	no	1500000	2	16.2	9	7.2	not extended despite transplantation	not available	Interferon temporarily paused	48	Liver	Immunsuppression	no
147	<= 3 g/dl	none	0	Metavir F0-1	Genotype 2 or 3	5.91908	55	female	3.47	3,001 - 4	yes	3.67	not available	1	18	2	yes	no	no	not available	no relapse	yes	not available	none	yes	830000	3	12.8	10.6	2.2	shortened but SVR	not available	side effects	21.9	0	no immunsuppression	no
148	<= 3 g/dl	none	0	Metavir F0-1	Genotype 2 or 3	7.2878	58	male	1.43	0-2	no	0.95	1.51	0	33.1	2	no	no	no	CC	relapse	yes	CC	none	yes	19400000	4	15.4	12.7	2.7	standard duration	not available	no early cessation	24	0	no immunsuppression	no
149	> 3 g/dl	increase	0	Metavir F2	Genotype 1 or 4	6.04139	49	male	1.95	0-2	no	1.35	1.53	0	26.7	1	no	no	no	not available	not available	no	not available	standard interferon +- ribavirin	no	1100000	4	18.2	12.1	6.1	standard duration	not available	Non-Response	24.4	0	no immunsuppression	no
151	<= 3 g/dl	none	0	Metavir F0-1	Genotype 2 or 3	7.20412	51	male	1.98	0-2	no	1.71	1.42	0	not available	3	yes	no	no	not available	no relapse	yes	not available	none	yes	16000000	4	15.6	13.1	2.5	standard duration	not available	no early cessation	24	0	no immunsuppression	no
152	> 3 g/dl	none	0	Metavir F4	Genotype 2 or 3	6.35218	59	male	2.69	2,001 - 3	yes	1.48	not available	1	24.1	3	yes	yes	no	not available	no relapse	yes	not available	none	no	2250000	4	16.7	11.7	5	standard duration	not available	no early cessation	48	0	no immunsuppression	no
153	<= 3 g/dl	none	0	Metavir F0-1	Genotype 2 or 3	6.43136	28	female	2.52	2,001 - 3	yes	2.05	not available	1	not available	2	yes	no	no	not available	no relapse	yes	not available	none	yes	2700000	2	12.8	10.1	2.7	standard duration	not available	no early cessation	24	0	no immunsuppression	no
155	> 3 g/dl	reduction	0	Metavir F3	Genotype 1 or 4	6.61278	69	male	2.88	2,001 - 3	yes	not available	not available	1	29.4	4	no	no	yes	not CC	relapse	yes	CT	Peg-interferon and Ribavirin	no	4100000	3	13	6.4	6.6	not extended despite unsuccessful prior treatment	6	no early cessation	48	Liver	Immunsuppression	no
156	> 3 g/dl	none	0	Metavir F0-1	Genotype 2 or 3	6.11727	30	male	1.3	0-2	no	2.28	not available	1	27	3	yes	no	no	not available	not available	not available	not available	none	yes	1310000	3	16.7	11	5.7	standard duration	not available	no early cessation	24	0	no immunsuppression	no
157	> 3 g/dl	increase	0	Metavir F2	Genotype 1 or 4	6.65801	45	female	3.14	3,001 - 4	yes	2.01	3.4	1	22.6	1	yes	no	no	not CC	no relapse	yes	TT	none	no	4550000	4	13.7	10.4	3.3	standard duration	not available	no early cessation	48	0	no immunsuppression	no
158	<= 3 g/dl	none	0	Metavir F2	Genotype 2 or 3	6.37658	54	male	4.31	> 4	yes	3.74	4.32	1	23	3	yes	no	yes	CC	no relapse	yes	CC	none	yes	2380000	3	13.1	11.1	2	not extended despite transplantation	not available	no early cessation	24	Liver	Immunsuppression	no
159	<= 3 g/dl	none	0	not available	Genotype 2 or 3	6.65299	50	female	3.02	3,001 - 4	yes	not available	not available	1	not available	3	yes	no	no	not CC	no relapse	yes	CT	none	no	4497650	2	13.2	10.2	3	standard duration	not available	no early cessation	24	0	no immunsuppression	no
160	> 3 g/dl	none	0	Metavir F3	Genotype 1 or 4	6.5563	54	male	3.99	3,001 - 4	yes	not available	not available	1	not available	1	yes	no	no	not available	no relapse	yes	not available	none	no	3600000	3	14.9	10.7	4.2	standard duration	not available	no early cessation	48	0	no immunsuppression	no
161	<= 3 g/dl	none	0	Metavir F0-1	Genotype 1 or 4	6.69897	49	female	4.09	> 4	yes	2.26	2.87	1	not available	1	no	no	no	CC	relapse	yes	CC	standard interferon +- ribavirin	no	5000000	5	13.4	10.7	2.7	standard duration	not available	no early cessation	48	0	no immunsuppression	no
162	> 3 g/dl	increase	0	Metavir F2	Genotype 1 or 4	6.43297	36	male	3.08	3,001 - 4	yes	2.69	3.93	1	22	1	no	no	no	CC	relapse	yes	CC	none	no	2710000	5	16.1	10.7	5.4	standard duration	not available	no early cessation	48	0	no immunsuppression	no
164	> 3 g/dl	reduction	0	Metavir F2	Genotype 1 or 4	6.36173	68	male	5.34	> 4	yes	5.31	not available	1	22.7	1	no	yes	yes	not CC	relapse	yes	CT	standard interferon +- ribavirin	no	2300000	5	12.3	5.2	7.1	extended but not SVR	not available	no early cessation	72	Liver	Immunsuppression	no
166	> 3 g/dl	reduction	0	not available	Genotype 2 or 3	6.64345	50	female	3.9	3,001 - 4	yes	3.57	2.68	1	28.8	2	yes	no	no	not available	no relapse	yes	not available	none	yes	4400000	3	13.9	10	3.9	standard duration	not available	no early cessation	23	0	no immunsuppression	no
167	> 3 g/dl	reduction	0	Metavir F3	Genotype 2 or 3	5.53148	49	female	2.82	2,001 - 3	yes	2.57	2.44	1	19.6	3	no	yes	no	not CC	relapse	yes	CT	Peg-interferon and Ribavirin	no	340000	5	13.5	6.8	6.7	extended but not SVR	not available	no early cessation	48	0	no immunsuppression	no
168	> 3 g/dl	none	0	Metavir F0-1	Genotype 2 or 3	6.94448	67	female	3.88	3,001 - 4	yes	2.71	2.78	1	20.8	2	yes	no	no	not CC	no relapse	yes	CT	none	yes	8800000	4	12.7	8.9	3.8	standard duration	not available	no early cessation	24	0	no immunsuppression	no
169	> 3 g/dl	none	0	Metavir F3	Genotype 2 or 3	5.60256	38	male	2.03	2,001 - 3	yes	1.34	not available	1	not available	3	no	no	no	not available	relapse	yes	not available	none	yes	400460	2	17.9	14.1	3.8	standard duration	not available	no early cessation	24	0	no immunsuppression	no
170	> 3 g/dl	none	0	Metavir F4	Genotype 1 or 4	5.43136	63	male	2.34	2,001 - 3	yes	1.93	2.75	1	not available	1	no	no	no	not CC	not available	no	CT	none	no	270000	4	14.7	9.4	5.3	standard duration	not available	Non-Response	27.9	0	no immunsuppression	no
171	> 3 g/dl	reduction	0	Metavir F3	Genotype 1 or 4	5.69897	56	male	4.63	> 4	yes	4.25	not available	1	23.4	4	yes	yes	no	not available	no relapse	yes	not available	Peg-interferon and Ribavirin	no	500000	5	16.7	8.8	7.9	extended after unsuccessful prior treatment	not available	no early cessation	72	0	no immunsuppression	no
173	<= 3 g/dl	increase	0	Metavir F0-1	Genotype 2 or 3	4.4624	29	male	2.25	2,001 - 3	yes	2.06	2.62	1	28.1	3	yes	no	no	not available	no relapse	yes	not available	none	yes	29000	4	16.4	13.8	2.6	standard duration	not available	no early cessation	23.9	0	no immunsuppression	no
174	<= 3 g/dl	increase	0	Metavir F0-1	Genotype 1 or 4	6.43136	45	male	2.17	2,001 - 3	yes	not available	1.6	0	29	1	yes	no	no	not available	no relapse	yes	not available	none	yes	2700000	5	14.5	11.6	2.9	standard duration	not available	no early cessation	48	0	no immunsuppression	no
175	> 3 g/dl	none	0	Metavir F2	Genotype 2 or 3	6.6721	36	male	1.84	0-2	no	2.24	1.35	0	not available	3	yes	no	no	not CC	no relapse	yes	CT	none	yes	4700000	3	14.7	10.9	3.8	standard duration	not available	side effects	15.9	0	no immunsuppression	no
176	> 3 g/dl	increase	0	Metavir F2	Genotype 1 or 4	3.95904	31	female	2.72	2,001 - 3	yes	2.43	not available	1	not available	4	yes	no	no	not available	no relapse	yes	not available	none	yes	9100	3	14.2	10	4.2	standard duration	not available	no early cessation	48	0	no immunsuppression	no
177	> 3 g/dl	none	0	Metavir F2	Genotype 1 or 4	6.04139	55	male	3.3	3,001 - 4	yes	2.83	not available	1	24	4	no	no	yes	CC	not available	no	CC	standard interferon +- ribavirin	no	1100000	2	13.6	6.7	6.9	standard duration	not available	Non-Response	33.9	Liver	Immunsuppression	no
178	> 3 g/dl	increase	0	Metavir F2	Genotype 1 or 4	5.43136	55	male	1.47	0-2	no	1.3	1.82	0	not available	4	no	no	no	not available	not available	no	not available	standard interferon +- ribavirin	no	270000	2	16.4	12.9	3.5	standard duration	not available	Non-Response	12.9	0	no immunsuppression	no
180	<= 3 g/dl	increase	0	Metavir F3	Genotype 1 or 4	6.25527	46	female	2.52	2,001 - 3	yes	not available	not available	1	29.7	1	yes	no	no	not available	no relapse	yes	not available	standard interferon +- ribavirin	yes	1800000	1	11.4	10.5	0.9	standard duration	not available	no early cessation	48	0	no immunsuppression	no
181	> 3 g/dl	none	0	Metavir F0-1	Genotype 1 or 4	6.57403	50	male	4.64	> 4	yes	3.82	not available	1	23.4	1	no	no	yes	not CC	relapse	yes	CT	standard interferon +- ribavirin	not available	3750000	4	14.7	8	6.7	not extended despite transplantation	not available	no early cessation	48	Liver	Immunsuppression	no
184	<= 3 g/dl	none	0	Metavir F4	Genotype 2 or 3	5.20412	48	male	2.22	2,001 - 3	yes	1.84	not available	1	21.5	3	yes	yes	no	not available	no relapse	yes	not available	none	yes	160000	2	11	9.5	1.5	standard duration	not available	no early cessation	48	0	no immunsuppression	no
185	> 3 g/dl	increase	0	Metavir F0-1	Genotype 1 or 4	6.92428	40	male	3.14	3,001 - 4	yes	2.28	not available	1	32.8	1	no	yes	no	not CC	relapse	yes	CT	Peg-interferon and Ribavirin	no	8400000	5	15.2	11.4	3.8	extended but not SVR	not available	no early cessation	72	0	no immunsuppression	no
186	> 3 g/dl	none	0	Metavir F0-1	Genotype 1 or 4	6.23045	41	male	2.85	2,001 - 3	yes	2.64	not available	1	29.8	4	yes	no	no	not available	no relapse	yes	not available	none	no	1700000	4	17.6	12.3	5.3	standard duration	not available	no early cessation	48	0	no immunsuppression	no
188	> 3 g/dl	reduction	0	Metavir F0-1	Genotype 1 or 4	5.92428	48	male	2.28	2,001 - 3	yes	2.45	2.6	1	27.7	1	no	no	no	not available	not available	no	not available	standard interferon +- ribavirin	no	840000	3	16.3	12.6	3.7	standard duration	not available	Non-Response	12.9	0	no immunsuppression	no
190	> 3 g/dl	increase	0	Metavir F2	Genotype 1 or 4	3.91381	38	male	2.21	2,001 - 3	yes	2.07	1.6	0	25.9	1	yes	no	no	not available	no relapse	yes	not available	none	yes	8200	5	15.2	12	3.2	standard duration	not available	no early cessation	50	0	no immunsuppression	no
191	> 3 g/dl	none	0	Metavir F0-1	Genotype 1 or 4	6.25527	51	male	3.05	3,001 - 4	yes	3.3	not available	1	28.1	1	yes	no	yes	not available	no relapse	yes	not available	Peg-interferon and Ribavirin	yes	1800000	4	15.4	10.3	5.1	not extended despite transplantation	not available	no early cessation	48	Liver	Immunsuppression	no
192	<= 3 g/dl	none	0	Metavir F0-1	Genotype 2 or 3	6	40	male	2.3	2,001 - 3	yes	3.04	2.39	1	35.7	3	no	no	no	not available	not available	no	not available	none	yes	1000000	3	15.1	12.3	2.8	standard duration	not available	no early cessation	24	0	no immunsuppression	no
193	<= 3 g/dl	increase	Exclusion	Metavir F0-1	Genotype 1 or 4	6.9345	38	female	1.28	0-2	no	0.65	3.14	1	24.6	4	yes	no	no	not available	no relapse	yes	not available	none	no	8600000	3	8.5	8.2	0.3	shortened but SVR	not available	sudden hearing loss	12	Kidney	none, but dialysis	yes
197	> 3 g/dl	increase	0	Metavir F0-1	Genotype 1 or 4	5.79934	51	male	3.17	3,001 - 4	yes	2.69	3.25	1	24.1	1	yes	no	no	not CC	no relapse	yes	TT	none	no	630000	5	16.2	9.6	6.6	standard duration	not available	no early cessation	48	0	no immunsuppression	no
198	> 3 g/dl	reduction	0	Metavir F0-1	Genotype 1 or 4	6.40483	47	female	3.15	3,001 - 4	yes	2.7	not available	1	26.7	1	no	no	no	not CC	relapse	yes	TT	standard interferon +- ribavirin	no	2540000	4	15.2	11.5	3.7	standard duration	not available	no early cessation	48	0	no immunsuppression	no
199	> 3 g/dl	reduction	0	Metavir F0-1	Genotype 1 or 4	7.07918	58	male	2.13	2,001 - 3	yes	1.3	2.29	1	28.3	1	no	no	no	not available	not available	no	not available	none	no	12000000	4	13.4	7.7	5.7	standard duration	not available	Non-Response	24	Kidney	none, but dialysis	yes
201	<= 3 g/dl	none	0	Metavir F0-1	Genotype 2 or 3	4.91908	52	female	not available	3,001 - 4	yes	3.55	3.55	1	not available	3	yes	no	no	not available	no relapse	yes	not available	none	yes	83000	1	15.4	13.6	1.8	shortened but SVR	not available	side effects	6.6	0	no immunsuppression	no
203	> 3 g/dl	none	0	Metavir F2	Genotype 1 or 4	3	35	female	3.27	3,001 - 4	yes	4.3	2.86	1	not available	1	yes	no	no	not available	no relapse	yes	not available	Peg-interferon and Ribavirin	yes	1000	4	12.5	9.4	3.1	standard duration	not available	no early cessation	48	0	no immunsuppression	no
204	<= 3 g/dl	increase	0	Metavir F0-1	Genotype 2 or 3	6.04139	52	male	1.84	0-2	no	1.12	2.49	1	28.4	3	yes	no	no	not available	no relapse	yes	not available	none	no	1100000	4	16.1	14.2	1.9	standard duration	not available	no early cessation	24	0	no immunsuppression	no
205	<= 3 g/dl	none	0	Metavir F2	Genotype 2 or 3	6.39794	55	male	1.66	0-2	no	0.94	1.82	0	not available	3	no	no	no	not available	not available	no	not available	standard interferon +- ribavirin	no	2500000	3	15.7	13.2	2.5	standard duration	not available	Breakthrough	18.9	0	no immunsuppression	no
206	> 3 g/dl	none	0	Metavir F4	Genotype 2 or 3	5.79239	50	male	2.02	2,001 - 3	yes	not available	not available	1	24.3	3	yes	no	no	not available	no relapse	yes	not available	none	yes	620000	1	15.5	12	3.5	standard duration	not available	no early cessation	24	0	no immunsuppression	no
207	> 3 g/dl	reduction	0	Metavir F0-1	Genotype 1 or 4	7.27875	54	male	5.43	> 4	yes	not available	4.78	1	21.6	1	yes	no	yes	CC	no relapse	yes	CC	none	no	19000000	2	13.5	7.1	6.4	not extended despite transplantation	not available	no early cessation	48	Liver	Immunsuppression	no
208	> 3 g/dl	increase	0	Metavir F3	Genotype 1 or 4	7.20412	55	male	2.27	2,001 - 3	yes	1.97	3.32	1	24.9	1	no	no	no	not CC	not available	no	CT	Peg-interferon and Ribavirin	no	16000000	3	14.7	10.1	4.6	standard duration	not available	Non-Response	12	0	no immunsuppression	no
210	> 3 g/dl	increase	0	Metavir F3	Genotype 2 or 3	6.61278	44	male	2.06	2,001 - 3	yes	0.69	2.69	1	26.9	3	no	yes	no	not available	relapse	yes	not available	Peg-interferon and Ribavirin	no	4100000	7	15	8.5	6.5	extended but not SVR	not available	no early cessation	71	0	no immunsuppression	no
211	<= 3 g/dl	none	0	Metavir F2	Genotype 2 or 3	5.54407	39	male	1.64	0-2	no	2.1	not available	1	18.1	3	yes	no	no	not available	no relapse	yes	not available	none	yes	350000	2	14	12.7	1.3	standard duration	not available	no early cessation	24	0	no immunsuppression	no
212	> 3 g/dl	none	0	Metavir F4	Genotype 2 or 3	6.27875	53	female	1.45	0-2	no	2.01	not available	1	24.5	3	no	no	no	not available	relapse	yes	not available	none	yes	1900000	3	13.5	10.4	3.1	standard duration	not available	no early cessation	50	0	no immunsuppression	no
213	> 3 g/dl	reduction	0	Metavir F2	Genotype 1 or 4	5.87506	69	female	3.71	3,001 - 4	yes	6.74	2.55	1	30.9	4	yes	no	yes	not CC	no relapse	yes	CT	Peg-interferon and Ribavirin	no	750000	5	10.7	6.4	4.3	not extended despite unsuccessful prior treatment	6	no early cessation	48	Liver	Immunsuppression	no
214	> 3 g/dl	none	0	not available	Genotype 2 or 3	6.14613	70	female	2.64	2,001 - 3	yes	2.67	2.5	1	24.8	2	yes	no	no	not available	no relapse	yes	not available	none	yes	1400000	3	13	8.9	4.1	standard duration	not available	no early cessation	24	0	no immunsuppression	no
218	> 3 g/dl	increase	0	Metavir F2	Genotype 1 or 4	5.25527	56	male	3.57	3,001 - 4	yes	1.97	3.7	1	22	1	yes	no	no	not CC	no relapse	yes	TT	none	no	180000	6	14.1	10.6	3.5	standard duration	not available	no early cessation	48	0	no immunsuppression	no
219	<= 3 g/dl	increase	Exclusion	Metavir F0-1	Genotype 1 or 4	5.43136	65	male	1.01	0-2	no	0.17	1.4	0	27.9	1	no	no	no	not available	not available	no	not available	none	no	270000	3	11	9.4	1.6	standard duration	not available	Non-Response	24.1	0	none, but dialysis	yes
220	> 3 g/dl	reduction	0	Metavir F4	Genotype 1 or 4	6.38021	59	female	3.22	3,001 - 4	yes	not available	not available	1	23.2	1	no	no	no	not available	relapse	yes	not available	none	no	2400000	5	12.1	7.6	4.5	standard duration	not available	no early cessation	72	0	no immunsuppression	no
221	> 3 g/dl	none	0	Metavir F0-1	Genotype 1 or 4	4.94939	71	male	2.4	2,001 - 3	yes	2.06	not available	1	21.4	1	yes	no	no	not available	no relapse	yes	not available	none	no	89000	2	14.9	10.1	4.8	standard duration	not available	no early cessation	48	0	no immunsuppression	no
222	> 3 g/dl	none	0	Metavir F2	Genotype 1 or 4	5.68124	44	male	3.34	3,001 - 4	yes	2.89	3.65	1	not available	1	yes	no	no	not available	no relapse	yes	not available	none	not available	480000	5	16.7	9.7	7	standard duration	not available	no early cessation	48	0	no immunsuppression	no
223	> 3 g/dl	none	0	Metavir F4	Genotype 1 or 4	6.49136	50	male	2.16	2,001 - 3	yes	1.95	2.04	1	26	1	no	no	no	not CC	not available	no	TT	standard interferon +- ribavirin	no	3100000	3	13	9.3	3.7	standard duration	not available	Non-Response	16.1	0	no immunsuppression	no
225	<= 3 g/dl	none	0	Metavir F0-1	Genotype 1 or 4	5.68124	48	male	2.18	2,001 - 3	yes	not available	not available	1	18.9	1	yes	no	no	not CC	no relapse	yes	CT	none	yes	480000	2	12.8	11.8	1	standard duration	not available	no early cessation	48	0	no immunsuppression	no
226	> 3 g/dl	none	0	Metavir F2	Genotype 1 or 4	6.8451	45	male	3	2,001 - 3	yes	3.47	2.31	1	21.5	1	yes	no	no	not available	no relapse	yes	not available	none	yes	7000000	5	14.1	7.6	6.5	standard duration	not available	no early cessation	48	0	no immunsuppression	no
227	> 3 g/dl	increase	0	Metavir F2	Genotype 1 or 4	6.41497	49	female	3.84	3,001 - 4	yes	not available	not available	1	27.1	1	no	no	no	not available	relapse	yes	not available	none	no	2600000	3	14.2	10.7	3.5	standard duration	not available	no early cessation	48	0	no immunsuppression	no
228	<= 3 g/dl	none	0	Metavir F3	Genotype 1 or 4	5.99564	52	male	1.75	0-2	no	not available	not available	1	26.8	1	no	no	no	not available	relapse	yes	not available	none	yes	990000	3	14	12.7	1.3	standard duration	not available	no early cessation	48.1	0	no immunsuppression	no
229	> 3 g/dl	none	0	Metavir F3	Genotype 1 or 4	4.9345	33	male	1.94	0-2	no	1.83	2.15	1	21	4	no	no	no	not available	not available	no	not available	standard interferon +- ribavirin	no	86000	2	11.9	8.5	3.4	standard duration	not available	Non-Response	12.6	0	no immunsuppression	no
230	> 3 g/dl	none	0	Metavir F2	Genotype 2 or 3	5.94939	46	female	1.38	0-2	no	1.43	not available	1	not available	3	yes	no	no	not available	no relapse	yes	not available	none	yes	890000	3	15	11.7	3.3	standard duration	not available	no early cessation	24	0	no immunsuppression	no
231	> 3 g/dl	none	0	Metavir F4	Genotype 2 or 3	5.4624	46	female	2.08	2,001 - 3	yes	1.83	2.21	1	21.5	3	yes	yes	no	not available	no relapse	yes	not available	none	yes	290000	5	15.2	11.4	3.8	standard duration	not available	no early cessation	48	0	no immunsuppression	no
232	> 3 g/dl	increase	0	Metavir F2	Genotype 2 or 3	6.66276	52	male	2.03	2,001 - 3	yes	1.24	2.06	1	29	3	no	yes	no	not available	relapse	yes	not available	Peg-interferon and Ribavirin	no	4600000	5	15.2	11.9	3.3	extended but not SVR	not available	no early cessation	48	0	no immunsuppression	no
233	<= 3 g/dl	none	0	Metavir F0-1	Genotype 2 or 3	6.30103	32	female	2.12	2,001 - 3	yes	1.68	1.92	0	not available	2	yes	no	no	not available	no relapse	yes	not available	none	yes	2000000	4	13.1	11.7	1.4	standard duration	not available	no early cessation	24	0	no immunsuppression	no
234	> 3 g/dl	none	0	Metavir F4	Genotype 2 or 3	6.60206	43	male	2.61	2,001 - 3	yes	1.49	3.01	1	24.9	3	yes	yes	no	not available	no relapse	yes	not available	none	yes	4000000	5	15.8	11.4	4.4	standard duration	not available	no early cessation	48	0	no immunsuppression	no
235	> 3 g/dl	increase	0	Metavir F4	Genotype 2 or 3	5.92942	43	male	1.26	0-2	no	0.84	not available	1	25.6	3	no	no	no	not available	relapse	yes	not available	none	no	850000	4	14.1	10.5	3.6	standard duration	not available	no early cessation	48	0	no immunsuppression	no
236	> 3 g/dl	none	0	Metavir F0-1	Genotype 1 or 4	4.95424	27	female	2.84	2,001 - 3	yes	2.51	1.95	0	not available	4	yes	no	no	not available	no relapse	yes	not available	none	yes	90000	4	11.1	7.6	3.5	standard duration	not available	no early cessation	48	0	no immunsuppression	no
237	<= 3 g/dl	none	0	Metavir F3	Genotype 2 or 3	5.11394	37	male	2.24	2,001 - 3	yes	2.05	1.6	0	25	3	yes	no	no	not available	no relapse	yes	not available	none	no	130000	3	16	13.4	2.6	standard duration	not available	no early cessation	24.4	0	no immunsuppression	no
240	> 3 g/dl	increase	0	Metavir F0-1	Genotype 1 or 4	5.716	46	female	2.58	2,001 - 3	yes	2.01	2.7	1	not available	4	no	no	no	not available	relapse	yes	not available	none	no	520000	5	15.7	11.5	4.2	standard duration	not available	no early cessation	48	0	no immunsuppression	no
241	<= 3 g/dl	none	0	Metavir F2	Genotype 2 or 3	4.94448	47	female	1.77	0-2	no	1.57	1.61	0	23.3	3	no	no	no	not available	relapse	yes	not available	none	no	88000	4	14.9	12.9	2	standard duration	not available	no early cessation	24	0	no immunsuppression	no
242	> 3 g/dl	reduction	0	Metavir F4	Genotype 2 or 3	6.30103	44	female	1.79	0-2	no	1.7	1.53	0	23.7	3	yes	yes	no	not available	no relapse	yes	not available	none	yes	2000000	4	12.7	5.4	7.3	standard duration	not available	no early cessation	48	0	no immunsuppression	no
243	> 3 g/dl	none	0	Metavir F0-1	Genotype 2 or 3	6.4624	31	male	2.43	2,001 - 3	yes	2.27	2.49	1	20.6	3	yes	no	no	not available	no relapse	yes	not available	none	yes	2900000	2	16.3	10.5	5.8	standard duration	not available	no early cessation	23.9	0	no immunsuppression	no
244	> 3 g/dl	none	0	Metavir F4	Genotype 2 or 3	5.41497	55	female	2.1	2,001 - 3	yes	2.57	2.3	1	24.4	2	yes	yes	no	not available	no relapse	yes	not available	none	yes	260000	5	13.6	6.9	6.7	extended because of cirrhosis	not available	no early cessation	48	0	no immunsuppression	no
245	<= 3 g/dl	reduction	0	Metavir F0-1	Genotype 2 or 3	6.57978	64	male	1.67	0-2	no	1.65	1.72	0	not available	2	yes	no	no	not available	no relapse	yes	not available	none	yes	3800000	4	14.1	11.7	2.4	standard duration	not available	no early cessation	24	0	no immunsuppression	no
246	> 3 g/dl	none	0	Metavir F4	Genotype 2 or 3	5.30103	49	male	1.57	0-2	no	2.09	1.45	0	22.5	3	yes	yes	no	not available	no relapse	yes	not available	none	yes	200000	4	11.3	6.6	4.7	standard duration	not available	no early cessation	47.9	0	no immunsuppression	no
247	> 3 g/dl	increase	0	Metavir F2	Genotype 2 or 3	5.27875	55	male	1.86	0-2	no	1.23	not available	1	35.3	3	no	yes	yes	not available	relapse	yes	not available	none	no	190000	5	15.5	9.2	6.3	extended because of transplantation	not available	no early cessation	48	Liver	Immunsuppression	no
248	> 3 g/dl	none	0	Metavir F0-1	Genotype 1 or 4	4.6902	48	male	2.27	2,001 - 3	yes	2.05	1.67	0	44.1	4	yes	no	no	not available	no relapse	yes	not available	none	yes	49000	4	15	11.4	3.6	standard duration	not available	no early cessation	49	0	no immunsuppression	no
249	> 3 g/dl	none	0	Metavir F4	Genotype 2 or 3	5.36173	52	male	1.54	0-2	no	1.41	1.65	0	not available	3	no	no	no	not available	not available	no	not available	none	no	230000	4	14.8	11.4	3.4	standard duration	not available	no early cessation	24	0	no immunsuppression	no
250	> 3 g/dl	reduction	0	Metavir F3	Genotype 2 or 3	6.81291	61	female	3.93	3,001 - 4	yes	4.52	3.14	1	22.1	3	yes	yes	yes	not available	no relapse	yes	not available	none	no	6500000	5	10	6.4	3.6	extended because of transplantation	not available	no early cessation	48	Liver	Immunsuppression	no
252	> 3 g/dl	reduction	0	Metavir F2	Genotype 2 or 3	6.23045	55	female	2.19	2,001 - 3	yes	1.84	2.39	1	not available	3	no	no	no	not available	relapse	yes	not available	none	yes	1700000	3	14.3	10.2	4.1	standard duration	not available	no early cessation	24	0	no immunsuppression	no
253	<= 3 g/dl	none	0	Metavir F0-1	Genotype 2 or 3	2.94939	38	female	1.65	0-2	no	1.49	2.24	1	not available	2	yes	no	no	not CC	no relapse	yes	CT	none	yes	890	3	13.2	10.8	2.4	standard duration	not available	no early cessation	16	0	no immunsuppression	no
254	> 3 g/dl	increase	0	Metavir F2	Genotype 1 or 4	6.49136	47	male	3.2	3,001 - 4	yes	2.74	3.12	1	24.6	1	yes	no	no	CC	no relapse	yes	CC	none	yes	3100000	5	15.2	11.5	3.7	standard duration	not available	no early cessation	48	0	no immunsuppression	no
255	> 3 g/dl	none	0	Metavir F4	Genotype 2 or 3	6.36173	53	female	2.04	2,001 - 3	yes	not available	2.04	1	23.7	3	no	no	no	not available	not available	no	not available	Peg-interferon and Ribavirin	not available	2300000	1	13.7	6.7	7	standard duration	not available	Non-Response	35.7	0	no immunsuppression	no
258	<= 3 g/dl	increase	0	Metavir F3	Genotype 2 or 3	6	25	male	2.12	2,001 - 3	yes	1.68	not available	1	24.9	2	yes	no	no	not available	no relapse	yes	not available	none	yes	1000000	3	12.7	10	2.7	standard duration	not available	no early cessation	24	0	no immunsuppression	no
259	> 3 g/dl	increase	0	Metavir F4	Genotype 2 or 3	5.51851	52	male	1.17	0-2	no	0.99	not available	1	29.5	3	yes	no	no	not available	no relapse	yes	not available	standard interferon +- ribavirin	yes	330000	3	15.3	8.9	6.4	standard duration	not available	no early cessation	24	0	no immunsuppression	no
260	> 3 g/dl	none	0	Metavir F3	Genotype 2 or 3	6.60206	53	female	2.28	2,001 - 3	yes	3.24	not available	1	not available	3	yes	yes	no	not available	no relapse	yes	not available	none	yes	4000000	5	13.6	10.5	3.1	standard duration	not available	no early cessation	48	0	no immunsuppression	no
261	> 3 g/dl	none	0	Metavir F2	Genotype 2 or 3	5.81291	51	male	2.52	2,001 - 3	yes	2.09	not available	1	20.3	3	yes	no	no	not available	no relapse	yes	not available	none	no	650000	3	13.7	7.8	5.9	standard duration	not available	no early cessation	24	0	no immunsuppression	no
262	<= 3 g/dl	none	0	Metavir F0-1	Genotype 2 or 3	4.61278	24	male	3.49	3,001 - 4	yes	2.93	not available	1	19.8	3	yes	no	no	not available	no relapse	yes	not available	none	yes	41000	3	13.2	10.2	3	standard duration	not available	no early cessation	27.1	0	no immunsuppression	no
263	> 3 g/dl	increase	0	Metavir F2	Genotype 2 or 3	2.70757	30	male	2.17	2,001 - 3	yes	0.63	not available	1	23.1	3	yes	no	no	not available	no relapse	yes	not available	none	yes	510	3	10	6.5	3.5	standard duration	not available	no early cessation	23	Kidney	none, but dialysis	yes
264	<= 3 g/dl	none	0	Metavir F0-1	Genotype 2 or 3	6.25527	35	female	1.67	0-2	no	1.41	1.75	0	21.7	2	yes	no	no	not available	no relapse	yes	not available	none	yes	1800000	4	13.8	11.1	2.7	standard duration	not available	no early cessation	24	0	no immunsuppression	no
265	> 3 g/dl	increase	0	Metavir F2	Genotype 1 or 4	6.47712	40	male	2.26	2,001 - 3	yes	1.2	2.92	1	31.8	4	yes	no	no	not available	no relapse	yes	not available	none	yes	3000000	5	16.5	11.6	4.9	standard duration	not available	no early cessation	48	0	no immunsuppression	no
266	> 3 g/dl	none	0	Metavir F2	Genotype 2 or 3	6.38021	55	female	2.79	2,001 - 3	yes	2.5	3.1	1	20.5	3	yes	no	no	not available	no relapse	yes	not available	none	yes	2400000	4	14.5	9.7	4.8	standard duration	not available	no early cessation	24	0	no immunsuppression	no
267	> 3 g/dl	reduction	0	Metavir F2	Genotype 1 or 4	6.99564	35	male	2.21	2,001 - 3	yes	1.99	2.94	1	26.9	1	yes	no	no	not available	no relapse	yes	not available	none	no	9900000	5	15.8	11.7	4.1	standard duration	not available	no early cessation	48.1	0	no immunsuppression	no
268	> 3 g/dl	increase	0	Metavir F2	Genotype 1 or 4	5.91908	46	male	2.44	2,001 - 3	yes	1.53	not available	1	24.5	1	yes	no	no	not CC	no relapse	yes	CT	none	no	830000	4	16	11.2	4.8	shortened but SVR	not available	side effects	39.9	0	no immunsuppression	no
270	<= 3 g/dl	none	0	Metavir F2	Genotype 2 or 3	4.77085	35	male	1.6	0-2	no	1.09	not available	1	not available	3	yes	no	no	not available	no relapse	yes	not available	none	yes	59000	4	16.9	15.7	1.2	standard duration	not available	no early cessation	24	0	no immunsuppression	no
271	> 3 g/dl	none	0	Metavir F2	Genotype 2 or 3	6.11394	69	female	3.22	3,001 - 4	yes	1.83	3.89	1	24.2	2	yes	no	no	not available	no relapse	yes	not available	none	no	1300000	4	13.3	8.8	4.5	standard duration	not available	no early cessation	24	0	no immunsuppression	no
272	> 3 g/dl	none	0	Metavir F3	Genotype 1 or 4	6.14613	51	male	1.56	0-2	no	1.61	not available	1	33.8	4	no	no	no	not available	relapse	yes	not available	none	no	1400000	4	15.3	9.9	5.4	standard duration	not available	no early cessation	48	0	no immunsuppression	no
273	<= 3 g/dl	none	0	Metavir F3	Genotype 2 or 3	5.25527	24	male	1.61	0-2	no	1.31	not available	1	not available	3	yes	no	no	not available	no relapse	yes	not available	none	no	180000	4	15.7	13.9	1.8	standard duration	not available	no early cessation	24	0	no immunsuppression	no
274	<= 3 g/dl	none	0	Metavir F3	Genotype 2 or 3	6.95904	41	male	1.72	0-2	no	1.07	not available	1	not available	3	no	yes	no	not available	relapse	yes	not available	Peg-interferon and Ribavirin	yes	9100000	5	16	13.2	2.8	extended but not SVR	not available	no early cessation	48	0	no immunsuppression	no
275	> 3 g/dl	none	0	Metavir F4	Genotype 1 or 4	6.51851	57	male	2.81	2,001 - 3	yes	2.82	2.81	1	29.4	4	no	no	no	not available	not available	no	not available	standard interferon +- ribavirin	no	3300000	3	15.8	10.4	5.4	standard duration	not available	Non-Response	19	0	no immunsuppression	no
276	> 3 g/dl	reduction	0	Metavir F0-1	Genotype 1 or 4	3.73239	55	female	4.04	> 4	yes	5.22	2.64	1	22.5	4	yes	no	yes	not CC	no relapse	yes	CT	Peg-interferon and Ribavirin	yes	5400	6	11.8	8	3.8	not extended despite unsuccessful prior treatment	6	no early cessation	48	Liver	Immunsuppression	no
